# Supplementary material for: Intermittent Hypoxia-Induced Cardiomyocyte Death Is Mediated by HIF-1 Dependent MAM Disruption
Source: Antioxidants (Basel). 2022 Jul 27;11(8):1462. doi: 10.3390/antiox11081462 (PMC9405320; doi:10.3390/antiox11081462)
Supplement: Supplementary file 1 [file antioxidants-11-01462-s001.zip]

Archive with 1 entries (1 files):
- antioxidants-1799091-supplementary.pdf
